# Supplementary material for: Dynamic Interplay between Copper Toxicity and Mitochondrial Dysfunction in Alzheimer’s Disease
Source: Life (Basel). 2021 Apr 24;11(5):386. doi: 10.3390/life11050386 (PMC8146034; doi:10.3390/life11050386)
Supplement: Supplementary file 1 [file life-11-00386-s001.zip]

Archive with 1 entries (1 files):
- life-1186791-supplementary.pdf
